# Supplementary material for: Utilizing High Resolution Satellite Imagery for Automated Road Infrastructure Safety Assessments
Source: Sensors (Basel). 2023 Apr 30;23(9):4405. doi: 10.3390/s23094405 (PMC10181693; doi:10.3390/s23094405)
Supplement: Supplementary file 1 [file sensors-23-04405-s001.zip]

Archive with 2 entries (1 files):
- Video/
- Video/research_article_demonstration.mp4
